# Supplementary material for: Gene Expression Profile in the Sandhoff Mouse Brain with Progression of Age
Source: Genes (Basel). 2022 Nov 3;13(11):2020. doi: 10.3390/genes13112020 (PMC9690576; doi:10.3390/genes13112020)
Supplement: Supplementary file 1 [file genes-13-02020-s001.zip]

Archive with 1 entries (1 files):
- genes-1975235-supplementary.xlsx
