# Supplementary material for: Gene Expression Profile in the Sandhoff Mouse Brain with Progression of Age
Source: Genes (Basel). 2022 Nov 3;13(11):2020. doi: 10.3390/genes13112020 (PMC9690576; doi:10.3390/genes13112020)
Supplement: Supplementary file 1 [file genes-13-02020-s001.zip › genes-1975235-supplementary.xlsx]

## Sheet: Sheet1
Assay ID	Gene Symbol	Gene Name	Entrez Gene ID	Transcript Accession	Species	NCBI Assembly Build Number	Chromosome	Location on NCBI Genome Assembly	Location on Transcript or Gene	Context Sequence
Mm01294596_g1	Wfdc17	WAP four-disulfide core domain 17	100034251	NM_001081957.1; FJ007372.1; BC089618.1; W08116.1	Mus musculus	GRCm38	11	83704056	117	GTCTTGCCCCAAAGAATTTGAAAAA
Mm01612741_m1	Lyz2	lysozyme 2	17105	NM_017372.3; BC054463.1; AK148516.1; AK153475.1; AK159276.1; AK153244.1; AK159640.1; BC002069.1; AK150998.1	Mus musculus	GRCm38	10	117280641	166	AGCCTGGCCGACTGGGTGTGTTTAG
Mm00441259_g1	Ccl3	chemokine (C-C motif) ligand 3	20302	NM_011337.2; AK150590.1; AK153155.1; X12531.1; AF065939.1; AF065940.1; AK150698.1; AF065943.1; BC111443.1; HG515534.1; AF065941.1; AF065942.1; AK152648.1; EU366956.1; J04491.1; AA895994.1; AK151581.1; AK150634.1	Mus musculus	GRCm38	11	83647843	287	CCAGCCAGGTGTCATTTTCCTGACT
Mm01279062_m1	Mog	myelin oligodendrocyte glycoprotein	17441	NM_010814.2; BC050763.1; BC080860.1; U64572.1; AK135036.1	Mus musculus	GRCm38	17	37012336	789	TCCATCGGACTTTTGATCCTCACTT
Mm00495930_m1	Ugt8a	UDP galactosyltransferase 8A	22239	NM_011674.4; BC016885.1; AK137364.1; AK144005.1; AK128994.1; X92122.1; AK163650.1	Mus musculus	GRCm38	3	125871585	1147	CCTGCTTGGCCATTCAAATATCAGA
Mm00626259_m1	Fa2h	fatty acid 2-hydroxylase	338521	NM_178086.3; BC046985.1; AK161502.1; BC128081.1; AK033736.1; BC128080.1; BC111912.1; AY660882.1; AK090338.1	Mus musculus	GRCm38	8	111366394	340	GCGGACCCGCAGGATCCCACAGAGA
Mm02619580_g1	Actb	actin, beta	11461	AK151663.1; AK152591.1; AK151226.1; AK152218.1; AK151995.1; AK150553.1; AK151385.1; AK075973.1; AK152433.1; AK151166.1; AK151444.1; AK150545.1; AK159834.1; AK151145.1; AK151190.1; AK152671.1; AK152052.1; AK151898.1; AK159759.1; AK151159.1; AK147787.1; AK151468.1; AK151350.1; AK145308.1; J04181.1; AK150662.1; AK160029.1; AK167825.1; EF095208.1; AK151297.1; AK150558.1; AK151136.1; X03672.1; AK15127…	Mus musculus	GRCm38	5	142905237	343	AAGATCTGGCACCACACCTTCTACA
